# Supplementary material for: Association between Cardiovascular Health and Incident Atrial Fibrillation in the General Japanese Population Aged ≥40 Years
Source: Nutrients. 2021 Sep 15;13(9):3201. doi: 10.3390/nu13093201 (PMC8467180; doi:10.3390/nu13093201)
Supplement: Supplementary file 1 [file nutrients-13-03201-s001.zip]

Archive with 1 entries (1 files):
- nutrients-1341040-supplementary.pptx
